# Supplementary material for: Interventions to prevent and treat sarcopenia in a surgical population: a systematic review and meta-analysis
Source: BJS Open. 2021 Jun 24;5(3):zraa069. doi: 10.1093/bjsopen/zraa069 (PMC8226286; doi:10.1093/bjsopen/zraa069)
Supplement: zraa069_Supplementary_Data [file zraa069_supplementary_data.zip]

Archive with 3 entries (3 files):
- Supplementary materials-BJS open.docx
- PRISMA checklist.doc
- Supplement File 1.docx
